# Supplementary material for: Genomic adaptations to chemosymbiosis in the deep-sea seep-dwelling tubeworm Lamellibrachia luymesi
Source: BMC Biol. 2019 Nov 18;17:91. doi: 10.1186/s12915-019-0713-x (PMC6862839; doi:10.1186/s12915-019-0713-x)
Supplement: Supplementary file 2 — Additional file 2: Dataset 1. Genes identified in annelid genomes related to amino acid synthesis pathways. [file 12915_2019_713_MOESM2_ESM.xlsx]

## Sheet: Sheet1
Additional file 2
Genomic adaptations to chemosymbiosis in the deep-sea seep-dwelling tubeworm Lamellibrachia luymesi
Yuanning Li1,2*, Michael G. Tassia1, Damien S. Waits1, Viktoria E. Bogantes1, Kyle T. David1, Kenneth M. Halanych1
KEGG orthology	Gene name	EC description	Lamellibrachia	Capitella	Symbiont
ko:K01681	ACO, acnA	aconitate hydratase [EC:4.2.1.3]	FUN_009899-T1	ELT88929.1	6666666.180479.peg.610
	ACO, acnA		FUN_010222-T1	ELU03714.1	0
ko:K14677	ACY1	aminoacylase [EC:3.5.1.14]	FUN_003649-T1	ELT90864.1	0
	ACY1		FUN_014979-T1	0	0
ko:K12657	ALDH18A1, P5CS	delta-1-pyrroline-5-carboxylate synthetase [EC:2.7.2.11 1.2.1.41]	FUN_038338-T1	ELT94581.1	0
ko:K01623	ALDO	fructose-bisphosphate aldolase, class I [EC:4.1.2.13]	FUN_037729-T1	ELU13701.1	6666666.180479.peg.133
ko:K15635	apgM	2,3-bisphosphoglycerate-independent phosphoglycerate mutase [EC:5.4.2.12]	0	0	6666666.180479.peg.66
ko:K14682	argAB	amino-acid N-acetyltransferase [EC:2.3.1.1]	0	0	6666666.180479.peg.1981
ko:K00930	argB	acetylglutamate kinase [EC:2.7.2.8]	0	0	6666666.180479.peg.1186
ko:K00145	argC	N-acetyl-gamma-glutamyl-phosphate reductase [EC:1.2.1.38]	0	ELT96096.1	6666666.180479.peg.3271
	argC		0	ELU03501.1	0
ko:K00821	argD	acetylornithine/N-succinyldiaminopimelate aminotransferase [EC:2.6.1.11 2.6.1.17]	0	0	6666666.180479.peg.3195
ko:K01438	argE	acetylornithine deacetylase [EC:3.5.1.16]	0	0	6666666.180479.peg.1980
ko:K01940	argG, ASS1	argininosuccinate synthase [EC:6.3.4.5]	FUN_025504-T1	ELT90346.1	6666666.180479.peg.2753
	argG, ASS1		0	ELT90772.1	0
	argG, ASS1		0	ELT91972.1	0
ko:K01755	argH, ASL	argininosuccinate lyase [EC:4.3.2.1]	FUN_001182-T1	ELT90202.1	6666666.180479.peg.3504
	argH, ASL		0	ELT94555.1	0
ko:K00620	argJ	glutamate N-acetyltransferase / amino-acid N-acetyltransferase [EC:2.3.1.35 2.3.1.1]	0	0	6666666.180479.peg.2939
ko:K00800	aroA	3-phosphoshikimate 1-carboxyvinyltransferase [EC:2.5.1.19]	0	0	6666666.180479.peg.2048
ko:K01735	aroB	3-dehydroquinate synthase [EC:4.2.3.4]	0	ELU12791.1	6666666.180479.peg.2101
ko:K01736	aroC	chorismate synthase [EC:4.2.3.5]	0	ELT90771.1	6666666.180479.peg.2165
ko:K00014	aroE	shikimate dehydrogenase [EC:1.1.1.25]	0	0	6666666.180479.peg.1538
ko:K03786	aroQ, qutE	3-dehydroquinate dehydratase II [EC:4.2.1.10]	0	0	6666666.180479.peg.2303
ko:K00133	asd	aspartate-semialdehyde dehydrogenase [EC:1.2.1.11]	0	0	6666666.180479.peg.2175
	asd		0	0	6666666.180479.peg.2176
ko:K01953	asnB, ASNS	asparagine synthase (glutamine-hydrolysing) [EC:6.3.5.4]	FUN_017325-T1	ELT92908.1	6666666.180479.peg.3188
	asnB, ASNS		FUN_017326-T1	ELT92914.1	6666666.180479.peg.3620
	asnB, ASNS		0	ELU06634.1	0
	asnB, ASNS		0	ELU07741.1	0
ko:K00812	aspB	aspartate aminotransferase [EC:2.6.1.1]	0	ELU04213.1	6666666.180479.peg.1360
ko:K01697	CBS	cystathionine beta-synthase [EC:4.2.1.22]	FUN_022137-T1	ELU02085.1	0
	CBS		FUN_039937-T1	ELU03178.1	0
ko:K01948	CPS1	carbamoyl-phosphate synthase (ammonia) [EC:6.3.4.16]	FUN_029880-T1	ELU17498.1	0
ko:K01647	CS, gltA	citrate synthase [EC:2.3.3.1]	FUN_018981-T1	ELU15766.1	6666666.180479.peg.2384
	CS, gltA		FUN_031476-T1	0	0
ko:K01758	CTH	cystathionine gamma-lyase [EC:4.4.1.1]	FUN_004693-T1	ELT89000.1	0
	CTH		FUN_027516-T1	ELU03177.1	0
	CTH		FUN_027517-T1	0	0
ko:K00640	cysE	serine O-acetyltransferase [EC:2.3.1.30]	0	0	6666666.180479.peg.2840
ko:K01738	cysK	cysteine synthase [EC:2.5.1.47]	FUN_013628-T1	ELT93980.1	0
	cysK		0	ELU00863.1	0
ko:K12339	cysM	S-sulfo-L-cysteine synthase (O-acetyl-L-serine-dependent) [EC:2.5.1.144]	0	ELU14643.1	6666666.180479.peg.802
ko:K01714	dapA	4-hydroxy-tetrahydrodipicolinate synthase [EC:4.3.3.7]	0	ELU11263.1	6666666.180479.peg.2587
ko:K00215	dapB	4-hydroxy-tetrahydrodipicolinate reductase [EC:1.17.1.8]	0	ELT93055.1	6666666.180479.peg.2036
	dapB		0	ELT94518.1	0
ko:K00674	dapD	2,3,4,5-tetrahydropyridine-2,6-dicarboxylate N-succinyltransferase [EC:2.3.1.117]	0	ELU02800.1	6666666.180479.peg.3009
ko:K01778	dapF	diaminopimelate epimerase [EC:5.1.1.7]	0	ELT98184.1	6666666.180479.peg.3499
	dapF		0	ELT99955.1	0
ko:K00615	E2.2.1.1, tktA, tktB	transketolase [EC:2.2.1.1]	FUN_019976-T1	ELT93733.1	6666666.180479.peg.2920
	E2.2.1.1, tktA, tktB		FUN_027950-T1	ELT95647.1	0
	E2.2.1.1, tktA, tktB		0	ELU00756.1	0
ko:K00616	E2.2.1.2, talA, talB	transaldolase [EC:2.2.1.2]	FUN_020187-T1	ELU05060.1	0
ko:K01652	E2.2.1.6L, ilvB, ilvG, ilvI	acetolactate synthase I/II/III large subunit [EC:2.2.1.6]	0	ELU01173.1	6666666.180479.peg.1119
	E2.2.1.6L, ilvB, ilvG, ilvI		0	ELU01410.1	6666666.180479.peg.2998
ko:K01653	E2.2.1.6S, ilvH, ilvN	acetolactate synthase I/III small subunit [EC:2.2.1.6]	0	0	6666666.180479.peg.1120
ko:K01626	E2.5.1.54, aroF, aroG, aroH	3-deoxy-7-phosphoheptulonate synthase [EC:2.5.1.54]	0	ELT95367.1	6666666.180479.peg.1050
ko:K00826	E2.6.1.42, ilvE	branched-chain amino acid aminotransferase [EC:2.6.1.42]	FUN_000673-T1	ELT87448.1	6666666.180479.peg.2266
	E2.6.1.42, ilvE		FUN_000674-T1	0	0
	E2.6.1.42, ilvE		FUN_005833-T1	0	0
ko:K10206	E2.6.1.83	LL-diaminopimelate aminotransferase [EC:2.6.1.83]	0	0	6666666.180479.peg.3007
ko:K00891	E2.7.1.71, aroK, aroL	shikimate kinase [EC:2.7.1.71]	0	ELU12790.1	6666666.180479.peg.2102
ko:K01476	E3.5.3.1, rocF, arg	arginase [EC:3.5.3.1]	FUN_017957-T1	ELT89898.1	0
	E3.5.3.1, rocF, arg		FUN_037232-T1	ELU03494.1	0
ko:K01752	E4.3.1.17, sdaA, sdaB, tdcG	L-serine dehydratase [EC:4.3.1.17]	0	ELT92838.1	0
	E4.3.1.17, sdaA, sdaB, tdcG		0	ELT98399.1	0
ko:K01754	E4.3.1.19, ilvA, tdcB	threonine dehydratase [EC:4.3.1.19]	FUN_027023-T1	ELU01821.1	6666666.180479.peg.1677
	E4.3.1.19, ilvA, tdcB		0	ELU06591.1	0
	E4.3.1.19, ilvA, tdcB		0	ELU08518.1	0
	E4.3.1.19, ilvA, tdcB		0	ELU10999.1	0
ko:K01689	ENO, eno	enolase [EC:4.2.1.11]	FUN_002933-T1	ELU06760.1	6666666.180479.peg.2501
	ENO, eno		FUN_008290-T1	ELU17401.1	0
	ENO, eno		FUN_036341-T1	ELU17402.1	0
ko:K01624	FBA, fbaA	fructose-bisphosphate aldolase, class II [EC:4.1.2.13]	FUN_004494-T1	0	6666666.180479.peg.2915
ko:K00134	GAPDH, gapA	glyceraldehyde 3-phosphate dehydrogenase [EC:1.2.1.12]	FUN_018045-T1	ELT93400.1	6666666.180479.peg.2919
	GAPDH, gapA		0	ELT98486.1	6666666.180479.peg.3103
ko:K01915	glnA, GLUL	glutamine synthetase [EC:6.3.1.2]	FUN_004014-T1	ELT92040.1	6666666.180479.peg.1451
	glnA, GLUL		FUN_004017-T1	ELT94875.1	0
	glnA, GLUL		FUN_005546-T1	ELU12669.1	0
	glnA, GLUL		FUN_005551-T1	0	0
	glnA, GLUL		FUN_017100-T1	0	0
	glnA, GLUL		FUN_035158-T1	0	0
	glnA, GLUL		FUN_035159-T1	0	0
	glnA, GLUL		FUN_035162-T1	0	0
	glnA, GLUL		FUN_039252-T1	0	0
	glnA, GLUL		FUN_040461-T1	0	0
ko:K00264	GLT1	glutamate synthase (NADH) [EC:1.4.1.14]	FUN_002535-T1	ELT96170.1	0
ko:K00265	gltB	glutamate synthase (NADPH) large chain [EC:1.4.1.13]	0	ELT98305.1	6666666.180479.peg.2099
	gltB		0	ELU02201.1	0
ko:K00266	gltD	glutamate synthase (NADPH) small chain [EC:1.4.1.13]	0	ELU01048.1	6666666.180479.peg.2098
	gltD		0	0	6666666.180479.peg.3095
ko:K00600	glyA, SHMT	glycine hydroxymethyltransferase [EC:2.1.2.1]	FUN_008018-T1	ELU01860.1	6666666.180479.peg.1262
	glyA, SHMT		FUN_010073-T1	ELU03449.1	0
ko:K14454	GOT1	aspartate aminotransferase, cytoplasmic [EC:2.6.1.1]	FUN_029247-T1	ELT89777.1	0
	GOT1		FUN_029248-T2	ELU10850.1	0
	GOT1		FUN_029248-T1	0	0
ko:K14455	GOT2	aspartate aminotransferase, mitochondrial [EC:2.6.1.1]	FUN_000221-T1	ELU14716.1	0
ko:K15633	gpmI	2,3-bisphosphoglycerate-independent phosphoglycerate mutase [EC:5.4.2.12]	0	ELT92929.1	6666666.180479.peg.3460
	gpmI		0	ELT93857.1	0
ko:K00814	GPT, ALT	alanine transaminase [EC:2.6.1.2]	FUN_017900-T1	ELU06197.1	6666666.247504.peg.2080
ko:K01814	hisA	phosphoribosylformimino-5-aminoimidazole carboxamide ribotide isomerase [EC:5.3.1.16]	0	0	6666666.180479.peg.1913
ko:K01693	hisB	imidazoleglycerol-phosphate dehydratase [EC:4.2.1.19]	0	ELU01017.1	6666666.180479.peg.1915
	hisB		0	ELU09166.1	0
ko:K00817	hisC	histidinol-phosphate aminotransferase [EC:2.6.1.9]	0	0	6666666.180479.peg.2046
	hisC		0	0	6666666.180479.peg.3618
ko:K00013	hisD	histidinol dehydrogenase [EC:1.1.1.23]	0	0	6666666.180479.peg.3616
ko:K01523	hisE	phosphoribosyl-ATP pyrophosphohydrolase [EC:3.6.1.31]	0	0	6666666.180479.peg.1910
ko:K02500	hisF	imidazole glycerol-phosphate synthase subunit HisF [EC:4.3.2.10]	0	0	6666666.180479.peg.1912
ko:K00765	hisG	ATP phosphoribosyltransferase [EC:2.4.2.17]	0	ELT98660.1	6666666.180479.peg.3615
ko:K02501	hisH	imidazole glycerol-phosphate synthase subunit HisH [EC:4.3.2.10]	0	ELU09165.1	6666666.180479.peg.1914
ko:K01496	hisI	phosphoribosyl-AMP cyclohydrolase [EC:3.5.4.19]	0	0	6666666.180479.peg.1911
ko:K02502	hisZ	ATP phosphoribosyltransferase regulatory subunit	0	0	6666666.180479.peg.103
ko:K00003	hom	homoserine dehydrogenase [EC:1.1.1.3]	0	ELU07621.1	6666666.180479.peg.2469
ko:K00031	IDH1, IDH2, icd	isocitrate dehydrogenase [EC:1.1.1.42]	FUN_011242-T1	ELU08750.1	6666666.180479.peg.2118
	IDH1, IDH2, icd		FUN_018060-T1	ELU08989.1	0
	IDH1, IDH2, icd		0	ELU16517.1	0
ko:K00030	IDH3	isocitrate dehydrogenase (NAD+) [EC:1.1.1.41]	FUN_012590-T1	ELT88445.1	6666666.247504.peg.2962
	IDH3		FUN_023542-T1	ELT90447.1	0
	IDH3		0	ELT96367.1	0
	IDH3		0	ELU00676.1	0
ko:K00053	ilvC	ketol-acid reductoisomerase [EC:1.1.1.86]	0	0	6666666.180479.peg.1121
ko:K01687	ilvD	dihydroxy-acid dehydratase [EC:4.2.1.9]	0	ELT91562.1	6666666.180479.peg.1830
ko:K01649	leuA, IMS	2-isopropylmalate synthase [EC:2.3.3.13]	0	0	6666666.180479.peg.948
ko:K00052	leuB, IMDH	3-isopropylmalate dehydrogenase [EC:1.1.1.85]	0	0	6666666.180479.peg.2174
ko:K01703	leuC, IPMI-L	3-isopropylmalate/(R)-2-methylmalate dehydratase large subunit [EC:4.2.1.33 4.2.1.35]	0	ELT95495.1	6666666.180479.peg.2172
ko:K01704	leuD, IPMI-S	3-isopropylmalate/(R)-2-methylmalate dehydratase small subunit [EC:4.2.1.33 4.2.1.35]	0	0	6666666.180479.peg.2173
ko:K01620	ltaE	threonine aldolase [EC:4.1.2.48]	FUN_010458-T1	ELU12248.1	0
ko:K01586	lysA	diaminopimelate decarboxylase [EC:4.1.1.20]	FUN_034588-T1	ELT99490.1	6666666.180479.peg.3006
	lysA		0	ELU06998.1	0
ko:K00928	lysC	aspartate kinase [EC:2.7.2.4]	0	0	6666666.180479.peg.301
ko:K00651	metA	homoserine O-succinyltransferase/O-acetyltransferase [EC:2.3.1.46 2.3.1.31]	0	0	6666666.180479.peg.518
ko:K00549	metE	5-methyltetrahydropteroyltriglutamate--homocysteine methyltransferase [EC:2.1.1.14]	0	ELT93295.1	0
ko:K00548	metH, MTR	5-methyltetrahydrofolate--homocysteine methyltransferase [EC:2.1.1.13]	FUN_023291-T1	ELT93326.1	6666666.180479.peg.1510
	metH, MTR		FUN_023292-T1	ELT98045.1	0
	metH, MTR		0	ELU10728.1	0
ko:K00789	metK	S-adenosylmethionine synthetase [EC:2.5.1.6]	FUN_003055-T1	ELU01859.1	6666666.180479.peg.2923
	metK		FUN_003056-T1	ELU06845.1	0
ko:K11067	NAGS	N-acetylglutamate synthase [EC:2.3.1.1]	FUN_011040-T1	ELU07216.1	6666666.247504.peg.817
	NAGS		FUN_013685-T1	ELU11775.1	0
ko:K00611	OTC, argF, argI	ornithine carbamoyltransferase [EC:2.1.3.3]	FUN_038960-T1	ELT88040.1	6666666.180479.peg.3196
ko:K14155	patB, malY	cysteine-S-conjugate beta-lyase [EC:4.4.1.13]	0	ELU05684.1	0
ko:K01958	PC, pyc	pyruvate carboxylase [EC:6.4.1.1]	FUN_039589-T1	ELT89632.1	0
	PC, pyc		0	ELT98600.1	0
	PC, pyc		0	ELU02202.1	0
	PC, pyc		0	ELU17762.1	0
ko:K00850	pfkA, PFK	6-phosphofructokinase 1 [EC:2.7.1.11]	FUN_027640-T1	ELU02110.1	6666666.180479.peg.1901
	pfkA, PFK			ELU13881.1	6666666.180479.peg.3552
ko:K01834	PGAM, gpmA	2,3-bisphosphoglycerate-dependent phosphoglycerate mutase [EC:5.4.2.11]	FUN_026882-T1	ELT90725.1	6666666.247504.peg.2545
	PGAM, gpmA		0	ELU16198.1	0
ko:K00927	PGK, pgk	phosphoglycerate kinase [EC:2.7.2.3]	FUN_011471-T1	ELT93732.1	6666666.180479.peg.2918
	PGK, pgk		FUN_011472-T1	ELT94023.1	0
	PGK, pgk		FUN_036572-T1	ELU04209.1	0
ko:K14170	pheA	chorismate mutase / prephenate dehydratase [EC:5.4.99.5 4.2.1.51]	0	0	6666666.180479.peg.2045
ko:K00500	phhA, PAH	phenylalanine-4-hydroxylase [EC:1.14.16.1]	FUN_015728-T1	ELT91345.1	0
	phhA, PAH		FUN_015728-T2	0	0
ko:K00873	PK, pyk	pyruvate kinase [EC:2.7.1.40]	FUN_005156-T1	ELU05220.1	6666666.247504.peg.21
	PK, pyk		FUN_009517-T1	ELU10667.1	6666666.180479.peg.1802
	PK, pyk		FUN_016909-T1	0	6666666.180479.peg.2916
ko:K00147	proA	glutamate-5-semialdehyde dehydrogenase [EC:1.2.1.41]	0	0	6666666.180479.peg.3563
ko:K00931	proB	glutamate 5-kinase [EC:2.7.2.11]	0	0	6666666.180479.peg.3218
ko:K00286	proC	pyrroline-5-carboxylate reductase [EC:1.5.1.2]	FUN_018499-T1	ELT92400.1	6666666.180479.peg.1199
	proC		FUN_022425-T1	ELU16504.1	0
ko:K00948	PRPS, prsA	ribose-phosphate pyrophosphokinase [EC:2.7.6.1]	FUN_013651-T1	ELU15541.1	6666666.180479.peg.3662
ko:K01783	rpe, RPE	ribulose-phosphate 3-epimerase [EC:5.1.3.1]	FUN_010110-T1	ELT98713.1	6666666.180479.peg.3591
	rpe, RPE		0	ELU12048.1	0
ko:K01807	rpiA	ribose 5-phosphate isomerase A [EC:5.3.1.6]	FUN_002339-T1	ELU13809.1	6666666.180479.peg.1676
ko:K17989	SDS, SDH, CHA1	L-serine/L-threonine ammonia-lyase [EC:4.3.1.17 4.3.1.19]	FUN_021374-T1	ELT91669.1	6666666.247504.peg.3426
ko:K00058	serA, PHGDH	D-3-phosphoglycerate dehydrogenase / 2-oxoglutarate reductase [EC:1.1.1.95 1.1.1.399]	FUN_028019-T1	ELU18038.1	6666666.180479.peg.2044
ko:K01079	serB, PSPH	phosphoserine phosphatase [EC:3.1.3.3]	FUN_030712-T1	ELU16863.1	0
ko:K00831	serC, PSAT1	phosphoserine aminotransferase [EC:2.6.1.52]	FUN_015312-T1	ELU04686.1	6666666.180479.peg.2043
	serC, PSAT1		FUN_016908-T1	0	0
ko:K00815	TAT	tyrosine aminotransferase [EC:2.6.1.5]	FUN_030288-T1	ELU03237.1	0
ko:K02204	thrB2	homoserine kinase type II [EC:2.7.1.39]	0	ELU12431.1	0
ko:K01733	thrC	threonine synthase [EC:4.2.3.1]	0	ELT91418.1	6666666.180479.peg.1350
ko:K01803	TPI, tpiA	triosephosphate isomerase (TIM) [EC:5.3.1.1]	FUN_019721-T1	ELT97198.1	6666666.180479.peg.1136
ko:K01695	trpA	tryptophan synthase alpha chain [EC:4.2.1.20]	0	0	6666666.180479.peg.2181
ko:K01696	trpB	tryptophan synthase beta chain [EC:4.2.1.20]	0	0	6666666.180479.peg.2180
ko:K06001	trpB	tryptophan synthase beta chain [EC:4.2.1.20]	0	ELU00068.1	6666666.180479.peg.2401
ko:K01609	trpC	indole-3-glycerol phosphate synthase [EC:4.1.1.48]	0	ELU00602.1	6666666.180479.peg.3598
ko:K00766	trpD	anthranilate phosphoribosyltransferase [EC:2.4.2.18]	0	ELU13664.1	6666666.180479.peg.3596
ko:K01657	trpE	anthranilate synthase component I [EC:4.1.3.27]	0	0	6666666.180479.peg.3593
ko:K01817	trpF	phosphoribosylanthranilate isomerase [EC:5.3.1.24]	0	0	6666666.180479.peg.2179
ko:K01658	trpG	anthranilate synthase component II [EC:4.1.3.27]	0	0	6666666.180479.peg.3594
ko:K04517	tyrA2	prephenate dehydrogenase [EC:1.3.1.12]	0	0	6666666.180479.peg.2047
ko:K00813	AspC/AspB	Aspartate aminotransferase (EC 2.6.1.1) [LSA_baz_thioGR]	0	ELU04213.1	6666666.180479.peg.1360
ko:K00830	Agxt	Serine--pyruvate aminotransferase (EC 2.6.1.51) / L-alanine:glyoxylate aminotransferase (EC 2.6.1.44) [LSA_baz_thioGR]	FUN_021468-T1	ELU05539.1	6666666.247504.peg.1015
K01424	AnsA	L-asparaginase (EC 3.5.1.1) [LSA_baz_thioGR]	0	0	0
?	ArgK	| IPR000749 | ATP:guanido phosphotransferase | length: 366 HOST	?	?	?
K01956	CarA	Carbamoyl-phosphate synthase small chain (EC 6.3.5.5) [LSA_baz_thioGR]	0	ELT98989.1	6666666.180480.peg.1554
K01955	CarB	Carbamoyl-phosphate synthase large chain (EC 6.3.5.5) [LSA_baz_thioGR]	0	0	6666666.180480.peg.1556
K01439	DapE	N-succinyl-L,L-diaminopimelate desuccinylase (EC 3.5.1.18) [LSA_baz_thioGR]	0	0	6666666.247504.peg.816
K00824	Dat	D-alanine aminotransferase (EC 2.6.1.21) [LSA_baz_thioNoriR]	0	0	6666666.247504.peg.2889
K02434	GatB	Aspartyl-tRNA(Asn) amidotransferase subunit B (EC 6.3.5.6) @ Glutamyl-tRNA(Gln) amidotransferase subunit B (EC 6.3.5.7) [LSA_baz_thioGR]	FUN_010403-T1	ELU14023.1	6666666.180480.peg.274
K00281	Gcvp	Glycine dehydrogenase [decarboxylating] (glycine cleavage system P protein) (EC 1.4.4.2) [LSA_baz_thioGR]	FUN_030415-T1	ELU04682.1	6666666.247504.peg.3411
K00605	GcvT	Aminomethyltransferase (glycine cleavage system T protein) (EC 2.1.2.10) [LSA_baz_thioGR]	FUN_008119-T1	ELU11888.1	6666666.247504.peg.3414
			FUN_022322-T1
K00681	Ggt	gb|EGV52823.1| gamma-glutamyltranspeptidase [endosymbiont of Riftia pachyptila (vent Ph05)]	FUN_030235-T1	ELU15653.1	6666666.247504.peg.1822
K01892	HisS	Histidyl-tRNA synthetase (EC 6.1.1.21) [LSA_baz_thioNoriR]	FUN_038126-T1	ELT88203.1	6666666.247504.peg.3370
			FUN_015442-T1
K04487	IscS	cysteine desulfurase( EC:2.8.1.7 ) [LSA_baz_thioNoriR]	FUN_002701-T1	ELU02420.1	6666666.180480.peg.708
K01627	KdsA	2-Keto-3-deoxy-D-manno-octulosonate-8-phosphate synthase (EC 2.5.1.55) [LSA_baz_thioGR]	0	ELU01408.1	6666666.247504.peg.3110
K01740-K01739	MetY/MetB	O-acetylhomoserine sulfhydrylase (EC 2.5.1.49) / O-succinylhomoserine sulfhydrylase (EC 2.5.1.48) [LSA_baz_thioGR]	0	ELU05683.1	6666666.180480.peg.2333
K01256	PepN	Membrane alanine aminopeptidase N (EC 3.4.11.2) [LSA_baz_thioGR]	0	ELU10193.1	6666666.247504.peg.323
K04751	GlnB	BazSymB_scaffold00016_3	0	0	6666666.180480.peg.1659
K00372	NasA	BazSymA_Acontig00081_3	0	ELU13386.1	6666666.247504.peg.2293
